# Supplementary material for: The Impact of Wildflower Habitat on Insect Functional Group Abundance in Turfgrass Systems
Source: Insects. 2024 Jul 11;15(7):520. doi: 10.3390/insects15070520 (PMC11277235; doi:10.3390/insects15070520)
Supplement: Supplementary file 1 [file insects-15-00520-s001.zip]

Archive with 6 entries (6 files):
- Supplemental Figure S1.pdf
- Supplemental Figure S2.pdf
- Supplemental Figure S3.pdf
- Supplemental Table S1.pdf
- Supplemental Table S2.pdf
- Supplemental Table S3.pdf
